# Supplementary material for: Comparative genomic analysis of Campylobacter jejuni associated with Guillain-Barré and Miller Fisher syndromes: neuropathogenic and enteritis-associated isolates can share high levels of genomic similarity
Source: BMC Genomics. 2007 Oct 5;8:359. doi: 10.1186/1471-2164-8-359 (PMC2174954; doi:10.1186/1471-2164-8-359)
Supplement: Additional file 1 — Statistical assessment of genes displaying differential conservation rates among enteritic and neuropathogenic isolates. The table represents the statistical assessment of the conservation rates among the genes that have been observed to be differentially conserved enteritic versus neuropathogenic isolates. [file 1471-2164-8-359-S1.xls]

## Sheet: WY adjustment
Additional file 1. Statistical assessment of genes displaying differential conservation rates among enteritic and neuropathogenic isolates. Two groups of 32 isolates each associated with GBS/MFS and uncomplicated enteritis cases each were formed by randomly selecting isolates from a larger dataset analyzed by microarray CGH. Groups were selected to minimize potential clonality biases in gene dist…
Rank of raw p-value in the original dataset	Gene	# Absent in Enteritic (n=32)	# Absent in neuropathogenic (n=32)	Raw p-value	WY adjusted p-value	Rank of raw p-value among permuted p-values obtained for the gene (n=510)	Average (± S.D.) p-value of the gene in permutation test (n=510)	Z-score of raw p-value in permuted p-value distribution	Average rank of raw p-value within permuted dataset (n=510)
1	P19_cgtA	17	3	0.000311	0.003922	1	0.67 ± 0.293	2.28589	1.006 ± 0.077
2	P19_neuA1	14	3	0.003826	0.033145	1	0.674 ± 0.285	2.34942	1.057 ± 0.341
3	P19_ORF11	13	3	0.008088	0.043137	1	0.67 ± 0.289	2.29007	1.149 ± 0.631
4	Cj1421c	7	0	0.010836	0.12549	1	0.677 ± 0.296	2.25478	1.316 ± 1.109
5	P03_Cj1135	26	32	0.024173	0.352941	1	0.708 ± 0.287	2.37734	2.067 ± 2.546
6	P03_rmlA	27	32	0.052823	0.654902	2	0.73 ± 0.291	2.32942	4.059 ± 5.034
7	P03_rmlB	27	32	0.052823	0.654902	5	0.72 ± 0.287	2.32511	3.837 ± 4.557
8	81116_ORF29e	27	32	0.052823	0.654902	7	0.72 ± 0.293	2.27528	4.218 ± 5.256
9	81116_ORF33e	27	32	0.052823	0.654902	2	0.73 ± 0.291	2.32942	4.059 ± 5.034
10	Cj0033	6	14	0.057677	0.776471	13	0.645 ± 0.299	1.96768	5.245 ± 5.829
11	Cj1428c	19	11	0.078737	0.862745	17	0.643 ± 0.3	1.87831	6.969 ± 7.401
12	Cj1122c	6	1	0.104196	0.931373	16	0.7 ± 0.298	1.9998	8.824 ± 8.78
13	OH4384_CstII	14	7	0.109144	0.945098	19	0.663 ± 0.288	1.92635	10.384 ± 9.417
14	P19_cgtB	14	7	0.109144	0.945098	21	0.67 ± 0.296	1.89562	10.004 ± 9.161
15	Cj0296c	4	0	0.113193	0.978431	19	0.744 ± 0.3	2.10177	11.404 ± 10.46
16	Cj1365c	4	0	0.113193	0.978431	20	0.744 ± 0.291	2.16642	11.031 ± 9.839
17	Cj1415c	4	0	0.113193	0.978431	20	0.771 ± 0.294	2.23903	10.557 ± 10.57
18	81116_ORF05e	28	32	0.113193	0.978431	19	0.744 ± 0.291	2.16452	10.482 ± 10.003
19	81116_ORF30e_0001-0660	28	32	0.113193	0.978431	19	0.744 ± 0.289	2.18413	11.188 ± 10.451
20	81116_ORF30e_0661-1254	28	32	0.113193	0.978431	19	0.738 ± 0.295	2.11625	10.608 ± 10.088
21	81116_ORF31e	28	32	0.113193	0.978431	18	0.738 ± 0.288	2.16892	10.465 ± 10.13
22	81116_ORF32e	28	32	0.113193	0.978431	19	0.744 ± 0.291	2.16452	10.482 ± 10.003
23	Cj1440c	8	3	0.183638	1	41	0.675 ± 0.308	1.59419	20.363 ± 15.576
24	P19_cpsA_0541-1078	20	14	0.210129	1	47	0.663 ± 0.291	1.5564	26.775 ± 17.947
25	P36_cgtAII	27	22	0.237449	1	56	0.685 ± 0.3	1.49159	29.386 ± 18.837
26	Cj0300c	3	0	0.238095	1	32	0.763 ± 0.298	1.76234	31.237 ± 19.165
27	Cj0301c	3	0	0.238095	1	22	0.796 ± 0.28	1.99613	31.559 ± 19.523
28	Cj0380c	0	3	0.238095	1	22	0.761 ± 0.286	1.832	31.051 ± 20.175
29	Cj0727	3	0	0.238095	1	31	0.758 ± 0.292	1.77972	30.573 ± 19.12
30	Cj0728	3	0	0.238095	1	31	0.758 ± 0.292	1.77972	30.573 ± 19.12
31	Cj0731	3	0	0.238095	1	29	0.768 ± 0.29	1.82692	30.759 ± 19.574
32	Cj0732	3	0	0.238095	1	31	0.758 ± 0.292	1.77972	30.573 ± 19.12
33	Cj0733	3	0	0.238095	1	31	0.758 ± 0.292	1.77972	30.573 ± 19.12
34	Cj0972	3	0	0.238095	1	36	0.747 ± 0.292	1.74172	29.959 ± 19.127
35	Cj1376	3	0	0.238095	1	45	0.756 ± 0.296	1.7531	30.924 ± 18.881
36	Cj1416c	3	0	0.238095	1	12	0.808 ± 0.271	2.10327	30.31 ± 18.79
37	Cj1417c	3	0	0.238095	1	15	0.79 ± 0.282	1.95877	31.941 ± 19.153
38	Cj1418c	3	0	0.238095	1	20	0.79 ± 0.29	1.90494	29.984 ± 17.769
39	Cj1420c	3	0	0.238095	1	18	0.789 ± 0.282	1.95384	31.237 ± 18.813
40	Cj1422c	3	0	0.238095	1	36	0.749 ± 0.285	1.79263	31.292 ± 19.708
41	Cj1723c	3	0	0.238095	1	32	0.712 ± 0.29	1.63233	30.312 ± 18.793
42	Cj1423c	14	9	0.297408	1	88	0.649 ± 0.31	1.13507	44.808 ± 24.39
43	Cj0481	16	21	0.311392	1	78	0.657 ± 0.306	1.12863	48.978 ± 25.426
44	Cj1585c	16	11	0.311392	1	98	0.629 ± 0.302	1.0529	49.755 ± 25.654
45	Cj0485	19	14	0.317146	1	119	0.633 ± 0.303	1.04386	50.445 ± 26.026
46	Cj1309c	4	1	0.354671	1	79	0.733 ± 0.29	1.30474	55.996 ± 28.001
47	Cj1331	1	4	0.354671	1	61	0.803 ± 0.281	1.59608	55.086 ± 28.286
48	Cj1341c	4	1	0.354671	1	83	0.737 ± 0.293	1.30411	57.329 ± 29.546
49	pVIR81176_ORF05	31	28	0.354671	1	77	0.773 ± 0.286	1.46439	56.735 ± 27.835
50	pVIR81176_ORF30	31	28	0.354671	1	64	0.791 ± 0.272	1.60229	56.196 ± 27.907
51	pVIR81176_ORF31	31	28	0.354671	1	62	0.797 ± 0.28	1.58206	57.186 ± 27.371
52	Cj1318	13	9	0.430223	1	145	0.668 ± 0.31	0.766252	75.706 ± 31.32
53	P19_cysC	22	18	0.438969	1	139	0.684 ± 0.297	0.823209	78.204 ± 30.899
54	P19_cysD	22	18	0.438969	1	139	0.684 ± 0.297	0.823209	78.204 ± 30.899
55	P19_trkA_0001-0600	22	18	0.438969	1	136	0.667 ± 0.289	0.790929	78.678 ± 30.667
56	P19_trkA_0601-1200	22	18	0.438969	1	136	0.667 ± 0.289	0.790929	78.678 ± 30.667
57	Cj0008	17	21	0.445503	1	140	0.659 ± 0.307	0.694536	80.08 ± 31.832
58	Cj1551c	11	15	0.445503	1	159	0.653 ± 0.302	0.689105	79.845 ± 30.997
59	Cj1136	13	17	0.4527	1	147	0.656 ± 0.301	0.675113	81.773 ± 31.774
60	Cj1438c	13	17	0.4527	1	164	0.647 ± 0.315	0.616948	82.288 ± 32.291
61	Cj1435c	14	18	0.45358	1	181	0.642 ± 0.316	0.595916	86.72 ± 31.472
62	Cj0295	2	0	0.492063	1	72	0.789 ± 0.287	1.0341	90.194 ± 31.715
63	Cj0482	2	0	0.492063	1	71	0.796 ± 0.284	1.06988	86.369 ± 32.94
64	Cj0741	2	0	0.492063	1	94	0.771 ± 0.291	0.960468	88.559 ± 32.845
65	Cj1298	0	2	0.492063	1	36	0.85 ± 0.247	1.44906	89.28 ± 30.863
66	Cj1602	2	0	0.492063	1	66	0.807 ± 0.274	1.15086	93.539 ± 33.63
67	Cj1668c	2	0	0.492063	1	11	0.909 ± 0.202	2.06359	90.898 ± 34.959
68	81116_ORF24e	30	32	0.492063	1	82	0.786 ± 0.29	1.01455	90.457 ± 34.002
69	81116_ORF27e	30	32	0.492063	1	103	0.758 ± 0.291	0.914597	92.527 ± 32.775
70	Cj1051c	4	7	0.509181	1	143	0.681 ± 0.304	0.565313	111.365 ± 37.982
71	Cj0181	9	6	0.556127	1	179	0.65 ± 0.304	0.310449	117.641 ± 39.696
72	Cj0753c	10	7	0.572231	1	203	0.653 ± 0.301	0.26742	121.508 ± 39.905
73	Cj1337	7	10	0.572231	1	215	0.649 ± 0.3	0.254714	121.135 ± 40.574
74	Cj0569	11	8	0.584973	1	181	0.654 ± 0.307	0.224143	123.306 ± 40.1
75	Cj1320	8	11	0.584973	1	214	0.662 ± 0.309	0.250052	124.261 ± 40.701
76	Cj0487	12	9	0.595035	1	255	0.646 ± 0.298	0.171393	126.88 ± 40.581
77	P19_cstI	22	19	0.602883	1	230	0.673 ± 0.309	0.22627	129.724 ± 39.516
78	Cj1141	18	21	0.608843	1	171	0.674 ± 0.298	0.218085	131.457 ± 39.23
79	Cj1678	18	21	0.608843	1	190	0.663 ± 0.3	0.18216	129.418 ± 40.76
80	P19_cysN_0001-0740	21	18	0.608843	1	229	0.679 ± 0.29	0.240914	131.841 ± 39.928
81	P19_cysN_0741-1419	21	18	0.608843	1	233	0.675 ± 0.288	0.229218	130.996 ± 40.779
82	P19_trkA_1201-1713	21	18	0.608843	1	229	0.679 ± 0.29	0.240914	131.841 ± 39.928
83	Cj0303c	3	1	0.612802	1	105	0.787 ± 0.276	0.631416	136.675 ± 40.224
84	pVIR81176_ORF01	31	29	0.612802	1	111	0.842 ± 0.25	0.917521	133.337 ± 41.446
85	pVIR81176_ORF02_0001-0600	31	29	0.612802	1	111	0.842 ± 0.25	0.917521	133.337 ± 41.446
86	pVIR81176_ORF02_0601-1071	31	29	0.612802	1	112	0.832 ± 0.261	0.839622	134.404 ± 39.772
87	pVIR81176_ORF03_0001-0600	31	29	0.612802	1	111	0.842 ± 0.25	0.917521	133.337 ± 41.446
88	pVIR81176_ORF03_0601-1137	31	29	0.612802	1	111	0.842 ± 0.25	0.917521	133.337 ± 41.446
89	pVIR81176_ORF06_0601-1200	31	29	0.612802	1	111	0.842 ± 0.25	0.917521	133.337 ± 41.446
90	pVIR81176_ORF06_1201-1887	31	29	0.612802	1	112	0.832 ± 0.261	0.839622	134.404 ± 39.772
91	pVIR81176_ORF07	31	29	0.612802	1	125	0.821 ± 0.264	0.785448	134.965 ± 39.908
92	pVIR81176_ORF08	31	29	0.612802	1	111	0.842 ± 0.25	0.917521	133.337 ± 41.446
93	pVIR81176_ORF10_0601-1149	31	29	0.612802	1	119	0.787 ± 0.283	0.615714	134.347 ± 40.24
94	pVIR81176_ORF11_0661-1320	31	29	0.612802	1	111	0.842 ± 0.25	0.917521	133.337 ± 41.446
95	pVIR81176_ORF11_1321-1968	31	29	0.612802	1	125	0.821 ± 0.264	0.785448	134.965 ± 39.908
96	pVIR81176_ORF13	31	29	0.612802	1	111	0.842 ± 0.25	0.917521	133.337 ± 41.446
97	pVIR81176_ORF20	31	29	0.612802	1	141	0.747 ± 0.303	0.443221	137.847 ± 40.053
98	pVIR81176_ORF26	31	29	0.612802	1	111	0.842 ± 0.25	0.917521	133.337 ± 41.446
99	pVIR81176_ORF29_0001-0600	31	29	0.612802	1	117	0.823 ± 0.266	0.79073	132.896 ± 42.099
100	pVIR81176_ORF29_0601-1122	31	29	0.612802	1	111	0.842 ± 0.25	0.917521	133.337 ± 41.446
101	pVIR81176_ORF33_0001-0600	31	29	0.612802	1	111	0.842 ± 0.25	0.917521	133.337 ± 41.446
102	pVIR81176_ORF33_0601-1254	31	29	0.612802	1	111	0.842 ± 0.25	0.917521	133.337 ± 41.446
103	pVIR81176_ORF53_0001-0600	31	29	0.612802	1	116	0.82 ± 0.264	0.782088	133.555 ± 39.63
104	pVIR81176_ORF53_0601-1200	31	29	0.612802	1	111	0.842 ± 0.25	0.917521	133.337 ± 41.446
105	pVIR81176_ORF53_1201-1800	31	29	0.612802	1	111	0.842 ± 0.25	0.917521	133.337 ± 41.446
106	pVIR81176_ORF53_1801-2469	31	29	0.612802	1	107	0.832 ± 0.26	0.844015	135.365 ± 41.184
107	Cj0055c	4	2	0.671867	1	205	0.737 ± 0.304	0.215026	157.967 ± 43.272
108	pVIR81176_ORF10_0001-0600	30	28	0.671867	1	217	0.78 ± 0.273	0.397138	158.055 ± 42.6
109	Cj1297	3	5	0.707846	1	235	0.724 ± 0.291	0.0551166	170.698 ± 46.163
110	Cj0057	6	4	0.732281	1	241	0.687 ± 0.291	0.155183	176.806 ± 45.996
111	Cj1139c	7	5	0.74996	1	238	0.684 ± 0.297	0.221142	182.565 ± 44.735
112	Cj1142	8	6	0.763268	1	291	0.678 ± 0.3	0.284411	184.469 ± 46.138
113	Cj1140	25	23	0.773534	1	267	0.639 ± 0.301	0.446771	189.441 ± 47.236
114	Cj1441c	8	10	0.781565	1	312	0.653 ± 0.298	0.430923	193.798 ± 45.492
115	Cj0032	9	11	0.787875	1	323	0.683 ± 0.299	0.350281	196.694 ± 45.522
116	Cj1332	9	11	0.787875	1	328	0.665 ± 0.31	0.395229	196.802 ± 45.848
117	Cj1436c	23	21	0.787875	1	319	0.659 ± 0.305	0.420977	195.208 ± 46.542
118	Cj1442c	9	11	0.787875	1	263	0.66 ± 0.305	0.419868	195.143 ± 45.431
119	Cj1336	12	10	0.792808	1	336	0.657 ± 0.307	0.44146	198.961 ± 45.515
120	Cj1143	13	11	0.796598	1	277	0.668 ± 0.301	0.428626	202.594 ± 45.19
121	Cj1433c	21	19	0.796598	1	288	0.64 ± 0.299	0.524644	203.141 ± 45.039
122	Cj1439c	12	14	0.799407	1	298	0.653 ± 0.298	0.492	205.339 ± 45.06
123	Cj1727c	14	16	0.802478	1	293	0.662 ± 0.293	0.47837	209.786 ± 46.121
124	Cj0755	17	15	0.802852	1	348	0.644 ± 0.301	0.528262	212.11 ± 45.489
125	Cj0058	1	2	1	1	333	0.805 ± 0.272	0.717872	238.953 ± 44.176
126	Cj0971	1	2	1	1	314	0.746 ± 0.294	0.862615	236.878 ± 45.331
127	pVIR81176_33251 to 34301_0001-0540	31	30	1	1	388	0.811 ± 0.271	0.695175	238.824 ± 45.796
128	pVIR81176_ORF06_0001-0600	31	30	1	1	386	0.839 ± 0.257	0.628449	238.269 ± 44.858
129	pVIR81176_ORF12	31	30	1	1	372	0.863 ± 0.241	0.5679	237.853 ± 44.622
130	pVIR81176_ORF19	30	31	1	1	353	0.776 ± 0.284	0.789855	235.727 ± 44.01
131	pVIR81176_ORF21	31	30	1	1	383	0.828 ± 0.267	0.643294	236.265 ± 44.015
132	pVIR81176_ORF22	31	30	1	1	350	0.888 ± 0.222	0.506625	237.267 ± 42.121
133	pVIR81176_ORF27	31	30	1	1	384	0.839 ± 0.26	0.618537	236.261 ± 43.518
134	pVIR81176_ORF28	31	30	1	1	372	0.863 ± 0.241	0.5679	237.853 ± 44.622
135	pVIR81176_ORF36	30	31	1	1	382	0.837 ± 0.269	0.606956	239.027 ± 43.206
136	pVIR81176_ORF49_0001-0720	31	30	1	1	376	0.851 ± 0.251	0.593108	236.12 ± 45.591
137	Cj0178	10	9	1	1	383	0.643 ± 0.304	1.17606	256.573 ± 35.57
138	Cj1549c	22	23	1	1	378	0.647 ± 0.304	1.16248	256.292 ± 35.923
139	Cj1555c	9	10	1	1	360	0.659 ± 0.309	1.10538	256.324 ± 36.421
140	Cj1560	10	9	1	1	351	0.68 ± 0.306	1.04568	256.467 ± 36.067
141	P19_Cj1435c	23	22	1	1	351	0.687 ± 0.305	1.02592	256.331 ± 35.957
142	P19_Cj1437c_0541-1056	23	22	1	1	342	0.684 ± 0.302	1.04427	256.065 ± 35.888
143	P19_Cj1438c1440c_0661-1320	23	22	1	1	360	0.661 ± 0.301	1.1284	256.188 ± 36.352
144	P19_Cj1438c1440c_1321-2020	23	22	1	1	359	0.662 ± 0.305	1.1092	256.406 ± 36.195
145	P19_Cj1441c_0001-0600	23	22	1	1	359	0.665 ± 0.305	1.0975	256.657 ± 35.911
146	P19_cpsA_0001-0540	23	22	1	1	344	0.674 ± 0.306	1.06751	256.504 ± 35.64
147	Cj0030	0	1	1	1	388	0.854 ± 0.246	0.592821	265.829 ± 33.515
148	Cj0042	1	0	1	1	269	0.938 ± 0.168	0.365225	268.853 ± 35.496
149	Cj0139_0024-2467	1	0	1	1	270	0.935 ± 0.172	0.376862	262.933 ± 34.089
150	Cj0139_1271-1871	1	0	1	1	167	0.976 ± 0.108	0.222004	264.847 ± 34.317
151	Cj0201c	1	0	1	1	370	0.875 ± 0.234	0.53261	267.231 ± 34.553
152	Cj0555	0	1	1	1	374	0.878 ± 0.228	0.535282	265.859 ± 30.647
153	Cj0571	1	0	1	1	271	0.929 ± 0.177	0.400577	264.275 ± 29.179
154	Cj0736	1	0	1	1	376	0.79 ± 0.281	0.748099	264.2 ± 33.68
155	Cj0970	0	1	1	1	378	0.869 ± 0.236	0.554592	268.484 ± 31.026
156	Cj1225	1	0	1	1	352	0.894 ± 0.219	0.487096	267.125 ± 31.839
157	Cj1300	0	1	1	1	371	0.856 ± 0.247	0.58258	268.008 ± 30.653
158	Cj1316c	1	0	1	1	167	0.976 ± 0.108	0.222004	264.847 ± 34.317
159	Cj1321	1	0	1	1	352	0.789 ± 0.283	0.746795	263.741 ± 34.353
160	Cj1323	0	1	1	1	373	0.865 ± 0.243	0.55451	266.643 ± 34.798
161	Cj1522c	0	1	1	1	282	0.941 ± 0.167	0.354371	264.814 ± 30.717
162	IVT1	1	0	1	1	147	0.973 ± 0.114	0.236201	258.88 ± 31.39
163	LIO87_ORF18d	31	32	1	1	394	0.854 ± 0.242	0.60276	266.039 ± 33.867
164	P10_cgtA	32	31	1	1	382	0.855 ± 0.247	0.586655	265.014 ± 33.474
165	pVIR81176_ORF04	32	31	1	1	181	0.972 ± 0.116	0.240785	268.48 ± 31.477
166	pVIR81176_ORF09	32	31	1	1	181	0.972 ± 0.116	0.240785	268.48 ± 31.477
167	pVIR81176_ORF16	31	32	1	1	326	0.901 ± 0.218	0.455825	266.306 ± 32.853
168	pVIR81176_ORF23	32	31	1	1	278	0.939 ± 0.175	0.351081	269.888 ± 28.919
169	pVIR81176_ORF46	32	31	1	1	278	0.938 ± 0.169	0.368434	264.347 ± 27.97
